# Supplementary material for: Stress and substance use among sexual and gender minority individuals across the lifespan
Source: Neurobiol Stress. 2018 Dec 27;10:100146. doi: 10.1016/j.ynstr.2018.100146 (PMC6430403; doi:10.1016/j.ynstr.2018.100146)
Supplement: Multimedia component 1 [file mmc1.xml]

<?xml version="1.0" encoding="UTF-8" standalone="no"?><data:data><datasets><author>michael.parent@ttu.edu</author><type>0</type><dataset><value>1</value><reason>No data was used for the research described in the article</reason><comments/></dataset></datasets></data:data>
